# Supplementary material for: Electrophysiological Properties of Tetraploid Cardiomyocytes Derived from Murine Pluripotent Stem Cells Generated by Fusion of Adult Somatic Cells with Embryonic Stem Cells
Source: Int J Mol Sci. 2023 Mar 31;24(7):6546. doi: 10.3390/ijms24076546 (PMC10095437; doi:10.3390/ijms24076546)
Supplement: Supplementary file 1 [file ijms-24-06546-s001.zip]

Archive with 1 entries (1 files):
- ijms-1954000-supplementary.pdf
